# Supplementary material for: Pirfenidone Attenuates Fibrosis and Neovascularization in 3D Spheroid‐Laden Hydrogel Culture
Source: J Tissue Eng Regen Med. 2026 Apr 15;2026:5557686. doi: 10.1155/term/5557686 (PMC13080344; doi:10.1155/term/5557686)
Supplement: Supplementary file 1 — Supporting Information Additional supporting information can be found online in the Supporting Information section. [file TERM-2026-5557686-s001.zip]

Archive with 2 entries (2 files):
- Supplementary Section.pdf
- Supplementary.pdf
